# Supplementary material for: Effect of Resistant Dextrin on the Functional, Thermal and Structural Properties of Cooked Chinese Rice
Source: Gels. 2026 Jun 10;12(6):516. doi: 10.3390/gels12060516 (PMC13298026; doi:10.3390/gels12060516)
Supplement: Supplementary file 1 [file gels-12-00516-s001.zip]

Archive with 1 entries (1 files):
- gels-4247531-supplementary.pdf
